# Supplementary material for: Intestinal Microecology of Mice Exposed to TiO2 Nanoparticles and Bisphenol A
Source: Foods. 2022 Jun 9;11(12):1696. doi: 10.3390/foods11121696 (PMC9222895; doi:10.3390/foods11121696)
Supplement: Supplementary file 1 [file foods-11-01696-s001.zip]

Archive with 1 entries (1 files):
- foods-1715878-supplementary.pdf
